# Supplementary material for: Structures of UBA6 explain its dual specificity for ubiquitin and FAT10
Source: Nat Commun. 2022 Aug 15;13:4789. doi: 10.1038/s41467-022-32040-6 (PMC9378703; doi:10.1038/s41467-022-32040-6)
Supplement: Supplementary file 4 — Source Data [file 41467_2022_32040_MOESM4_ESM.xlsx]

## Sheet: Fig.2c
wt
										Mean	%activity		Value-mean	S.D.
X axis(Uba1 conc, μM)			X axis(Uba1 conc, μM)			X axis(Uba1 conc, μM)			0.1426		95.5764		4.42359
0.5	0.105		0.5	0.119		0.5	0.132		0.1477	0.1492	98.9946	100	1.00536	1.97352
1	0.175		1	0.105		1	0.173		0.1573		105.429		4.42359
1.5	0.244		1.5	0.189		1.5	0.21
2	0.262		2	0.337		2	0.307
2.5	0.366		2.5	0.391		2.5	0.388
3	0.361		3	0.377		3	0.531
3.5	0.536		3.5	0.554		3.5	0.507
D472A
X axis(Uba1 conc, μM)			X axis(Uba1 conc, μM)			X axis(Uba1 conc, μM)
0.5	0.103		0.5	0.099		0.5	0.074		0.1196		80.1609		12.1391
1	0.229		1	0.119		1	0.131		0.1455	0.1377	97.5201	92.2922	-5.22011	10.5394
1.5	0.161		1.5	0.239		1.5	0.282		0.148		99.1957		-6.89571
2	0.294		2	0.269		2	0.371
2.5	0.28		2.5	0.363		2.5	0.285											Mutant	% activity	SD
3	0.306		3	0.408		3	0.496											wt	100	1.97352
3.5	0.417		3.5	0.542		3.5	0.47											D472A	92	10.5394
																		D544A	4	10.5394
																		R21A	87	7.44612
D472E																		R481A	76	12.9281
																		R21481A	9	9.94603
																		K494E	15	1.66395
X axis(Uba1 conc, μM)			X axis(Uba1 conc, μM)			X axis(Uba1 conc, μM)												C600A	47	7.98722
0.5	0.112		0.5	0.195		0.5	0.08		0.1095		73.3914		15.4086					D472E	89	14.3072
1	0.141		1	0.225		1	0.201		0.1517	0.132467	101.676	88.7846	-12.8756	14.3072				D544E	95	7.64555
1.5	0.149		1.5	0.273		1.5	0.232		0.1362		91.2869		-2.48686					GTP	19	2.14791
2	0.253		2	0.283		2	0.22
2.5	0.281		2.5	0.433		2.5	0.393
3	0.348		3			3	0.43
3.5	0.331		3.5	0.447		3.5	0.419
D544A
X axis(Uba1 conc, μM)			X axis(Uba1 conc, μM)			X axis(Uba1 conc, μM)
0.5	-0.003		0.5	0.001		0.5	-0.004		0.0028		1.87668		1.62332
1	-0.005		1	-0.029		1	-0.046		0.0051	0.0053	3.41823	3.55228	0.0817694	1.74649
1.5	0.002		1.5	0.007		1.5	0.007		0.008		5.36193		-1.86193
2	-0.03		2	-0.019		2	0.012
2.5	-0.001		2.5	0.007		2.5	0.024
3	0.013		3	0.03		3	0.033
3.5	0.036		3.5	0.036		3.5	0.038
D544E
X axis(Uba1 conc, μM)			X axis(Uba1 conc, μM)			X axis(Uba1 conc, μM)
0.5	0.092		0.5	0.063		0.5	0.129		0.1295		86.7962		7.80375
1	0.172		1	0.183		1	0.173		0.1416	0.141133	94.9062	94.5934	-0.306166	7.64555
1.5	0.227		1.5	0.238		1.5	0.242		0.1523		102.078		-7.47775
2	0.317		2	0.286		2	0.298
2.5	0.344		2.5	0.355		2.5	0.328
3	0.354		3	0.415		3	0.413
3.5	0.405		3.5	0.48		3.5	0.593
K494E
X axis(Uba1 conc, μM)			X axis(Uba1 conc, μM)			X axis(Uba1 conc, μM)
0.5	-0.003		0.5	0.001		0.5	0.006		0.0213		14.2761		0.923861
1	0.018		1	0.043		1	0.023		0.0256	0.0227333	17.1582	15.2368	-1.95818	1.66395
1.5	0.045		1.5	0.045		1.5	0.032		0.0213		14.2761		0.923861
2	0.034		2	0.068		2	0.041
2.5	0.037		2.5	0.063		2.5	0.063
3	0.061		3	0.071		3	0.053
3.5	0.091		3.5	0.08		3.5	0.078
R21A
X axis(Uba1 conc, μM)			X axis(Uba1 conc, μM)			X axis(Uba1 conc, μM)
0.5	0.14		0.5	0.081		0.5	0.044		0.1413		94.7051		-8.10509
1	0.174		1	0.165		1	0.084		0.1194	0.129267	80.0268	86.6399	6.57319	7.44612
1.5	0.277		1.5	0.237		1.5	0.201		0.1271		85.1877		1.41233
2	0.382		2	0.266		2	0.244
2.5	0.282		2.5	0.251		2.5	0.349
3	0.508		3	0.405		3	0.408
3.5	0.369		3.5	0.355		3.5	0.416
R481A
X axis(Uba1 conc, μM)			X axis(Uba1 conc, μM)			X axis(Uba1 conc, μM)
0.5	0.126		0.5	0.082		0.5	0.056		0.0929		62.2654		13.5346
1	0.117		1	0.133		1	0.143		0.1313	0.113167	88.0027	75.849	-12.2027	12.9281
1.5	0.285		1.5	0.256		1.5	0.246		0.1153		77.2788		-1.47882
2	0.201		2	0.278		2	0.264
2.5	0.26		2.5	0.317		2.5	0.304
3	0.236		3	0.45		3	0.371
3.5	0.253		3.5	0.383		3.5	0.313
R21 481A
X axis(Uba1 conc, μM)			X axis(Uba1 conc, μM)			X axis(Uba1 conc, μM)
0.5	-0.022		0.5	0.086		0.5	0.017		0.0028		1.87668		7.32332
1	-0.024		1	0.074		1	-0.01		0.0306	0.0137	20.5094	9.18231	-11.3094	9.94603
1.5	0.031		1.5	0.062		1.5	-0.009		0.0077		5.16086		4.03914
2	-0.013		2	0.083		2	0.026
2.5	0.025		2.5	0.079		2.5	0.035
3	0.001		3	0.11		3	0.023
3.5	0.013		3.5	0.112		3.5	0.022
C600A
X axis(Uba1 conc, μM)			X axis(Uba1 conc, μM)			X axis(Uba1 conc, μM)
0.5	0.048		0.5	0.033		0.5	0.059		0.0697		46.7158		0.484182
1	0.09		1	0.095		1	0.067		0.0827	0.0704333	55.429	47.2073	-8.22895	7.98722
1.5	0.173		1.5	0.147		1.5	0.06		0.0589		39.4772		7.72279
2			2	0.165		2	0.125
2.5	0.188		2.5	0.2		2.5	0.145
3			3	0.261		3	0.173
3.5	0.197		3.5	0.271		3.5	0.212
GTP
X axis(Uba1 conc, μM)			X axis(Uba1 conc, μM)			X axis(Uba1 conc, μM)
0.5	0.011		0.5	0.006		0.5	0.002		0.0249		16.689		2.21099
1	0.008		1	0.003		1	0.009		0.0313	0.0282	20.9786	18.9008	-2.07855	2.14791
1.5	0.044		1.5	0.039		1.5	0.034		0.0284		19.0349		-0.134853
2	0.032		2	0.047		2	0.048
2.5	0.068		2.5	0.084		2.5	0.075
3	0.069		3	0.102		3	0.089
3.5	0.1		3.5	0.12		3.5	0.109

## Sheet: Fig.4e_FAT10_F316A+V934A
WT+ V934A+V934A/E601Q							30 mims of WT as control											Summary I : WT+ V934A+V934A/E601Q
Gel 1										Upper									Number	UBA6 variant +C0FAT10		Gel 1	Gel 2	Gel 3	Average	SD
								Sample	UBA6 variant +C0FAT10	Band 1	Band 2	Band 3	1+2+3	2+3	Abstract no ATP	Divide final wt		NO ATP	1	WT		0	0	0	0	0
							NO ATP	1	WT	119163	27512	28563	175.238	56.075	0	0			2	V934A		0	0	0	0	0
								2	V934A	123300	28746	30711	182.757	59.457	0	0			3	V934A/E601Q		0	0	0	0	0
								3	V934A/E601Q	120995	28306	29421	178.722	57.727	0	0		7.5 min	4	WT		0.583287	0.706517	0.284451	0.524752	0.217036
							7.5 min	4	WT	86971	93168	38431	218.57	131.599	75.524	0.583287			5	V934A		0.339883	0.468594	0.320841	0.376439	0.0803741
								5	V934A	94220	75344	28121	197.685	103.465	44.008	0.339883			6	V934A/E601Q		0.125695	0.440376	0.518058	0.361376	0.207769
								6	V934A/E601Q	87035	50917	23085	161.037	74.002	16.275	0.125695		15 min	7	WT		0.7155	0.895078	0.930912	0.847164	0.115423
							15 min	7	WT	90322	100219	48499	239.04	148.718	92.643	0.7155			8	V934A		0.552804	0.714842	0.711857	0.659834	0.0927033
								8	V934A	99035	90720	40314	230.069	131.034	71.577	0.552804			9	V934A/E601Q		0.49603	0.222736	0.402983	0.373916	0.138946
								9	V934A/E601Q	107048	87868	34085	229.001	121.953	64.226	0.49603		30 min	10	WT		1	1	1	1	0
							30 min	10	WT	87882	111190	74365	273.437	185.555	129.48	1			11	V934A		0.739952	0.722479	0.605723	0.689385	0.0729781
								11	V934A	98598	93304	61962	253.864	155.266	95.809	0.739952			12	V934A/E601Q		0.225162	0.262022	0.412688	0.299957	0.0993516
								12	V934A/E601Q	98062	60021	26860	184.943	86.881	29.154	0.225162
																			NO ATP	7,5 min	15 min	30 min									NO ATP	7,5 min	15 min	30 min
										Upper
								Sample	UBA6 variant +C0FAT10	Band 1	Band 2	Band 3	1+2+3	2+3	Abstract no ATP	Divide final wt
							NO ATP	1	WT	175014	43843	38845	257.702	82.688	0	0		WT	0	0.524752	0.847164	1								WT	0	0.524752	0.847164	1
								2	V934A	164379	45772	41176	251.327	86.948	0	0		V934A	0	0.376439	0.659834	0.689385								F316A	0	0.610708	0.597465	0.708527
								3	V934A/E601Q	161610	42725	41669	246.004	84.394	0	0		V934A/E601Q	0	0.361376	0.373916	0.299957								V934A	0	0.376439	0.659834	0.689385
							7.5 min	4	WT	125044	124767	55520	305.331	180.287	97.599	0.706517		SD
								5	V934A	139165	110591	41089	290.845	151.68	64.732	0.468594		WT	0	0.217036	0.115423	0								WT	0	0.217036	0.115423	0
								6	V934A/E601Q	141454	109012	36216	286.682	145.228	60.834	0.440376		V934A	0	0.0803741	0.0927033	0.0729781								F316A	0	0.233734	0.104784	0.146308
							15 min	7	WT	131159	132493	73842	337.494	206.335	123.647	0.895078		V934A/E601Q	0	0.207769	0.138946	0.0993516								V934A	0	0.0803741	0.0927033	0.0729781
								8	V934A	144831	124964	60733	330.528	185.697	98.749	0.714842
								9	V934A/E601Q	154796	78028	37135	269.959	115.163	30.769	0.222736
							30 min	10	WT	109926	126681	94148	330.755	220.829	138.141	1
								11	V934A	135701	114539	72213	322.453	186.752	99.804	0.722479
								12	V934A/E601Q	145556	81756	38834	266.146	120.59	36.196	0.262022
										Upper
								Sample	UBA6 variant + C0FAT10	Band 1	Band 2	Band 3	1+2+3	2+3	Abstract no ATP	Divide final wt
							NO ATP	1	WT	149843	37220	35383	222.446	222.446	0	0
								2	V934A	141307	40004	37908	219.219	219.219	0	0
								3	V934A/E601Q	150045	39532	38737	228.314	228.314	0	0
							7.5 min	4	WT	111812	98037	41644	251.493	251.493	29.047	0.284451
								5	V934A	131445	83635	36902	251.982	251.982	32.763	0.320841
								6	V934A/E601Q	160633	84671	35912	281.216	281.216	52.902	0.518058
							15 min	7	WT	132895	124186	60426	317.507	317.507	95.061	0.930912
								8	V934A	129160	117217	45534	291.911	291.911	72.692	0.711857
								9	V934A/E601Q	130420	102946	36099	269.465	269.465	41.151	0.402983
							30 min	10	WT	125454	126669	72439	324.562	324.562	102.116	1
								11	V934A	133817	101706	45550	281.073	281.073	61.854	0.605723
								12	V934A/E601Q	125060	99292	46104	270.456	270.456	42.142	0.412688
																		Summary II : WT +F316A
UBA6: F316A																										Standardize WT using WT (V934A+V934A/E601Q) as control
																					Gel 1	Gel 2	Gel 3	Average	SD		Gel 1	Gel 2	Gel 3
										Upper								NO ATP	WT	1	0	0	0	0	0		0	0	0
								Sample	UBA6 variant + C0FAT10	Band 1	Band 2	Band 3	1+2+3	2+3	Abstract no ATP	Divide final wt			F316A	2	0	0	0	0	0		0	0	0
							NO ATP	1	WT	141642	34124	32554	208.32	66.678	0	0		7.5 min	WT	3	0.41392	0.525249	0.960369	0.633179	0.288771		0.499446	0.633779	1.15881
								2	F316A	140388	31895	31559	203.842	63.454	0	0			F316A	4	0.371183	0.371183	0.776021	0.506129	0.233734		0.447878	0.447878	0.936368
								3	F316A	140761	30499	31175	202.435	61.674	0	0		15 min	WT	5	0.57645	0.57645	0.900555	0.684485	0.187122		0.465756	0.465756	0.727624
							7.5 min	4	WT	126442	93382	35059	254.883	128.441	61.763	0.41392			F316A	6	0.682291	0.860396	0.675699	0.739462	0.104784		0.551272	0.695177	0.545947
								5	F316A	103657	86118	32722	222.497	118.84	55.386	0.371183		30 min	WT	7	1	1	1	1	0		1	1	1
								6	F316A	98187	105062	34987	238.236	140.049	78.375	0.525249			F316A	8	0.877412	0.627873	0.620296	0.708527	0.146308		0.877412	0.627873	0.620296
							15 min	7	WT	96009	110532	42161	248.702	152.693	86.015	0.57645
								8	F316A	97999	125652	39610	263.261	165.262	101.808	0.682291
								9	F316A	112824	137450	52608	302.882	190.058	128.384	0.860396
							30 min	10	WT	105086	137005	78888	320.979	215.893	149.215	1										Standardize WT using WT (V934A+V934A/E601Q) as control
								11	F316A	106616	138525	55852	300.993	194.377	130.923	0.877412				NO ATP	7,5 min	15 min	30 min			NO ATP	7,5 min	15 min	30 min
								12	F316A	101516	117065	38297	256.878	155.362	93.688	0.627873			WT	0	0.633179	0.684485	1		WT	0	0.633179	0.684485	1
																			F316A	0	0.506129	0.739462	0.708527		WT (control)	0	0.524752	0.847164	1
																									Ratio	0	1.20663	0.807973	1
kDa																									F361A (initial)	0	0.506129	0.739462	0.708527
																			WT		0.288771	0.187122	0		F316A(of wt control)	0	0.610708	0.597465	0.708527
																			F316A	0	0.233734	0.104784	0.146308
										Upper
								Sample	UBA6 variant + C0FAT10	Band 1	Band 2	Band 3	1+2+3	2+3	Abstract no ATP	Divide final wt
							NO ATP	1	WT	158199	32337	31964	222.5	64.301	0	0
								2	F316A	159123	35145	36941	231.209	72.086	0	0
							7.5 min	3	F316A	160316	146449	51326	358.091	197.775	133.474	0.960369
								4	F316A	148491	133058	46881	328.43	179.939	107.853	0.776021
							15 min	5	F316A	135519	132764	56698	324.981	189.462	125.161	0.900555
								6	F316A	131683	123030	42966	297.679	165.996	93.91	0.675699
							30 min	7	F316A	102939	137616	65667	306.222	203.283	138.982	1
								8	F316A	111655	116691	41605	269.951	158.296	86.21	0.620296
kDa

## Sheet: Fig.4e_ubiqutin_F316A+V934A
F316A+V934A (14.03.2022)
Scanning right after runing the gel								gel was stained with coomassie														Gel 1	Gel 2	Gel 3	Average	SD
															Sample	UBA6 variant +C0FAT10	Green band	Abstract no ATP	Activity ratio		1	0	0	0	0	0
														NO ATP	1	WT	2750	0	0		2	0	0	0	0	0
															2	F316A	2677	0	0		3	0	0	0	0	0
															3	V934A	3240	0	0		4	0.648184	0.608791	0.465945	0.574307	0.095889
														7.5 min	4	WT	25382	22632	0.648184		5	0.21125	0.116588	0.137549	0.155129	0.0497192
															5	F316A	10053	7376	0.21125		6	0.137874	0.0588871	0.049857	0.082206	0.0484207
															6	V934A	8054	4814	0.137874		7	0.612298	0.805372	0.72279	0.713487	0.0968728
														15 min	7	WT	24129	21379	0.612298		8	0.220157	0.208896	0.242304	0.223785	0.0169968
															8	F316A	10364	7687	0.220157		9	0.116422	0.121856	0.0976025	0.11196	0.0127275
															9	V934A	7305	4065	0.116422		10	1	1	1	1	0
														30 min	10	WT	37666	34916	1		11	0.344942	0.341322	0.298801	0.328355	0.0256584
															11	F316A	14721	12044	0.344942		12	0.0890423	0.1573	0.123485	0.123276	0.0341293
															12	V934A	6349	3109	0.0890423
							kDa															NO ATP	7,5 min	15 min	30 min
															Sample	UBA6 variant +C0FAT10	Green band	Abstract no ATP	Activity ratio		WT	0	0.574307	0.713487	1
														NO ATP	1	WT	1683	0	0		F316A	0	0.155129	0.223785	0.328355
															2	F316A	2886	0	0		V934A	0	0.082206	0.11196	0.123276
															3	V934A	1783	0	0		WT	0	0.095889	0.0968728	0
														7.5 min	4	WT	19134	17451	0.608791		F316A	0	0.0497192	0.0169968	0.0256584
															5	F316A	6228	3342	0.116588		V934A	0	0.0484207	0.0127275	0.0341293
															6	V934A	3471	1688	0.0588871
														15 min	7	WT	24769	23086	0.805372
															8	F316A	8874	5988	0.208896
															9	V934A	5276	3493	0.121856
														30 min	10	WT	30348	28665	1
															11	F316A	12670	9784	0.341322
															12	V934A	6292	4509	0.1573
															Sample	UBA6 variant +C0FAT10	Green band	Abstract no ATP	Activity ratio
														NO ATP	1	WT	1889	0	0
															2	F316A	2386	0	0
															3	V934A	1574	0	0
														7.5 min	4	WT	15571	13682	0.465945
															5	F316A	6425	4039	0.137549
															6	V934A	3038	1464	0.049857
														15 min	7	WT	23113	21224	0.72279
															8	F316A	9501	7115	0.242304
															9	V934A	4440	2866	0.0976025
														30 min	10	WT	31253	29364	1
															11	F316A	11160	8774	0.298801
															12	V934A	5200	3626	0.123485
								kDa

## Sheet: Fig.5c_ubiquitin_ 3M
	T936A/E937A/T939A + E320K/E324R/D370R																				Gel 1	Gel 2	Gel 3	Gel 4	Average	SD
	Gel 1																			1	0	0	0	0	0	0
	Scanning right after runing the gel							gel was stained with coomassie												2	0	0	0	0	0	0
																				3	0	0	0	0	0	0
																				4	1.01842	0.920037	0.834832	0.860722	0.908501	0.0814951
														Sample	UBA6 variant +C0FAT10	Green band	Abstract no ATP	Activity ratio		5	1.03407	0.917381	0.854119	0.999974	0.951387	0.0812711
													NO ATP	1	WT	12426	0	0		6	0.963108	0.826374	0.878637	0.964405	0.908131	0.067684
														2	T936A/E937A/T939A	13192	0	0		7	1.11367	0.98052	0.971913	1.16244	1.05714	0.0955999
														3	E320K/E324R/D370R	12951	0	0		8	1.06577	0.885753	0.981721	0.932937	0.966546	0.0768845
													7.5 min	4	WT	46381	33955	1.01842		9	0.936925	0.883427	0.855372	0.9383	0.903506	0.0410182
														5	T936A/E937A/T939A	47669	34477	1.03407		10	1	1	1	1	1	0
														6	E320K/E324R/D370R	45062	32111	0.963108		11	1.07711	0.94377	1.19843	1.03977	1.06477	0.10533
													15 min	7	WT	49557	37131	1.11367		12	1.06329	0.864441	0.981721	1.03907	0.987128	0.0886545
														8	T936A/E937A/T939A	48726	35534	1.06577
														9	E320K/E324R/D370R	44189	31238	0.936925
													30 min	10	WT	45767	33341	1
														11	T936A/E937A/T939A	49104	35912	1.07711
														12	E320K/E324R/D370R	48402	35451	1.06329			NO ATP	7,5 min	15 min	30 min
																				WT	0	0.908501	1.05714	1
																				T936A/E937A/T939A	0	0.951387	0.966546	1.06477
																				E320K/E324R/D370R	0	0.908131	0.903506	0.987128
																				WT	0	0.0814951	0.0955999	0
																				T936A/E937A/T939A	0	0.0812711	0.0768845	0.10533
																				E320K/E324R/D370R	0	0.067684	0.0410182	0.0886545
																											`
														Sample	UBA6 variant +C0FAT10	Green band	Abstract no ATP	Activity ratio
													NO ATP	1	WT	11500	0	0
							kDa							2	T936A/E937A/T939A	12463	0	0
														3	E320K/E324R/D370R	14235	0	0
													7.5 min	4	WT	50654	39154	0.920037
														5	T936A/E937A/T939A	51504	39041	0.917381
														6	E320K/E324R/D370R	49403	35168	0.826374
													15 min	7	WT	53228	41728	0.98052
														8	T936A/E937A/T939A	50158	37695	0.885753
														9	E320K/E324R/D370R	51831	37596	0.883427
													30 min	10	WT	54057	42557	1
														11	T936A/E937A/T939A	52627	40164	0.94377
														12	E320K/E324R/D370R	51023	36788	0.864441
														Sample	UBA6 variant +C0FAT10	Green band	Abstract no ATP	Activity ratio
							kDa						NO ATP	1	WT	11292	0	0
														2	T936A/E937A/T939A	11594	0	0
														3	E320K/E324R/D370R	14584	0	0
													7.5 min	4	WT	41937	30645	0.834832
														5	T936A/E937A/T939A	42947	31353	0.854119
														6	E320K/E324R/D370R	46837	32253	0.878637
													15 min	7	WT	46969	35677	0.971913
														8	T936A/E937A/T939A	47631	36037	0.981721
														9	E320K/E324R/D370R	45983	31399	0.855372
													30 min	10	WT	48000	36708	1
														11	T936A/E937A/T939A	55586	43992	1.19843
														12	E320K/E324R/D370R	50621	36037	0.981721
														Sample	UBA6 variant +C0FAT10	Green band	Abstract no ATP	Activity ratio
													NO ATP	1	WT	10248	0	0
														2	T936A/E937A/T939A	10833	0	0
														3	E320K/E324R/D370R	10952	0	0
													7.5 min	4	WT	42989	32741	0.860722
														5	T936A/E937A/T939A	48871	38038	0.999974
														6	E320K/E324R/D370R	47637	36685	0.964405
													15 min	7	WT	54466	44218	1.16244
														8	T936A/E937A/T939A	46321	35488	0.932937
														9	E320K/E324R/D370R	46644	35692	0.9383
													30 min	10	WT	48287	38039	1
														11	T936A/E937A/T939A	50385	39552	1.03977
														12	E320K/E324R/D370R	50477	39525	1.03907
						kDa

## Sheet: Fig.5c_FAT10_3M 
Gel 1: WT+ E320K/E324R/D370R + D370K/A373E/D374K											Upper
									Sample	UBA6 variant +C0FAT10	Band 1	Band 2	Band 3	1+2+3	2+3	Abstract no ATP	Divide final wt			Sample	UBA6 variant +C0FAT10	Gel 1	Gel 2	Gel 3	Gel 4	Average	SD
								NO ATP	1	WT	112557	36477	34922	183956	71.399	0	0		NO ATP	1	WT	0	0	0	0	0	0
									2	E320K/E324R/D370R	103128	40124	33316	176568	73.44	0	0			2	E320K/E324R/D370R	0	0	0	0	0	0
									3	D370K/A373E/D374K	105134	29714	28256	163104	57.97	0	0			3	D370K/A373E/D374K	0	0	0	0	0	0
								7.5 min	4	WT	68183	87305	39430	194918	126.735	55.336	0.373181		7.5 min	4	WT	0.373181	0.46955	0.95555	0.52621	0.581123	0.257488
									5	E320K/E324R/D370R	108465	46864	33671	189000	80.535	7.095	0.047848			5	E320K/E324R/D370R	0.047848	0.0556232	0.0611947	0.168165	0.0832078	0.0569022
									6	D370K/A373E/D374K	114065	49852	37621	201538	87.473	29.503	0.198965			6	D370K/A373E/D374K	0.198965	0.419988	0.581486	0.598306	0.449687	0.185474
								15 min	7	WT	95020	118791	62063	275874	180.854	109.455	0.738154		15 min	7	WT	0.738154	0.676495	0.818121	0.718331	0.737775	0.0594109
									8	E320K/E324R/D370R	116474	59372	46694	222540	106.066	32.626	0.220027			8	E320K/E324R/D370R	0.220027	0.203939	0.0212507	0.249016	0.173558	0.103237
									9	D370K/A373E/D374K	121917	102078	49753	273748	151.831	93.861	0.63299			9	D370K/A373E/D374K	0.63299	0.719933	0.333937	0.711188	0.599512	0.181313
								30 min	10	WT	100002	130185	89496	319683	219.681	148.282	1		30 min	10	WT	1	1	1	1	1	0
									11	E320K/E324R/D370R	121870	59640	50057	231567	109.697	36.257	0.244514			11	E320K/E324R/D370R	0.244514	0.197081	-0.00803751	0.117243	0.1377	0.110443
									12	D370K/A373E/D374K	119590	93416	53208	266214	146.624	88.654	0.597874			12	D370K/A373E/D374K	0.597874	0.663801	0.67716	0.670501	0.652334	0.0367139
Gel 2
											Upper
									Sample	UBA6 variant +C0FAT10	Band 1	Band 2	Band 3	1+2+3	2+3	Abstract no ATP	Divide final wt						NO ATP	7.5 min	15 min	30 min
								NO ATP	1	WT	145652	42928	43145	231725	86.073	0	0
									2	E320K/E324R/D370R	132652	44911	45768	223331	90.679	0	0
									3	D370K/A373E/D374K	128028	36667	39491	204186	76.158	0	0				Average	WT	0	0.581123	0.737775	1
								7.5 min	4	WT	99795	106970	53938	260703	160.908	74.835	0.46955					E320K/E324R/D370R	0	0.0832078	0.173558	0.1377
									5	E320K/E324R/D370R	95290	52599	46945	194834	99.544	8.865	0.0556232					D370K/A373E/D374K	0	0.449687	0.599512	0.652334
									6	D370K/A373E/D374K	115372	97361	45733	258466	143.094	66.936	0.419988
								15 min	7	WT	106126	119785	74105	300016	193.89	107.817	0.676495				SD	wt	0	0.257488	0.0594109	0
									8	E320K/E324R/D370R	145061	68452	54730	268243	123.182	32.503	0.203939					E320K/E324R/D370R	0	0.0569022	0.103237	0.110443
									9	D370K/A373E/D374K	123583	131595	59303	314481	190.898	114.74	0.719933					D370K/A373E/D374K	0	0.185474	0.181313	0.0367139
								30 min	10	WT	110363	143566	101883	355812	245.449	159.376	1
									11	E320K/E324R/D370R	136878	68649	53440	258967	122.089	31.41	0.197081
									12	D370K/A373E/D374K	124676	116646	65306	306628	181.952	105.794	0.663801
											Upper
Gel3									Sample	UBA6 variant +C0FAT10	Band 1	Band 2	Band 3	1+2+3	2+3	Abstract no ATP	Divide final wt
								NO ATP	1	WT	104202	29442	28998	162642	58.44	0	0
									2	E320K/E324R/D370R	96707	36794	29212	162713	66.006	0	0
									3	D370K/A373E/D374K	110776	31197	27618	169591	58.815	0	0
								7.5 min	4	WT	94031	85501	35711	215243	121.212	62.772	0.95555
									5	E320K/E324R/D370R	81244	42330	27696	151270	70.026	4.02	0.0611947
									6	D370K/A373E/D374K	85503	68685	28329	182517	97.014	38.199	0.581486
								15 min	7	WT	97302	80000	32184	209486	112.184	53.744	0.818121
									8	E320K/E324R/D370R	97648	40048	27354	165050	67.402	1.396	0.0212507
									9	D370K/A373E/D374K	115026	51875	28877	195778	80.752	21.937	0.333937
								30 min	10	WT	86966	87596	36536	211098	124.132	65.692	1
									11	E320K/E324R/D370R	101217	36981	28497	166695	65.478	-0.528	-0.00803751
									12	D370K/A373E/D374K	112193	67946	35353	215492	103.299	44.484	0.67716
											Upper
									Sample	UBA6 variant +C0FAT10	Band 1	Band 2	Band 3	1+2+3	2+3	Abstract no ATP	Divide final wt
Gel 4								NO ATP	1	WT	126262	20489	17915	164.666	38.404	0	0
									2	E320K/E324R/D370R	112313	25065	19765	157.143	44.83	0	0
									3	D370K/A373E/D374K	127606	19888	17862	165.356	37.75	0	0
								7.5 min	4	WT	88076	78651	24069	190.796	102.72	64.316	0.52621
									5	E320K/E324R/D370R	114255	44648	20736	179.639	65.384	20.554	0.168165
									6	D370K/A373E/D374K	108226	86465	24413	219.104	110.878	73.128	0.598306
								15 min	7	WT	119896	93865	32337	246.098	126.202	87.798	0.718331
									8	E320K/E324R/D370R	123122	52641	22625	198.388	75.266	30.436	0.249016
									9	D370K/A373E/D374K	130461	97178	27497	255.136	124.675	86.925	0.711188
								30 min	10	WT	117527	112905	47724	278.156	160.629	122.225	1
									11	E320K/E324R/D370R	145073	38458	20702	204.233	59.16	14.33	0.117243
									12	D370K/A373E/D374K	145419	91351	28351	265.121	119.702	81.952	0.670501

## Sheet: Fig.6d_ubiquitin_E601Q D616A
	WT+ E601Q+D616A (31.03.2022)																					Gel 1	Gel 2	Gel 3	Average	SD
																					1	0	0	0	0	0
																					2	0	0	0	0	0
															Sample	UBA6 variant +C0FAT10	Green band	Abstract no ATP	Activity ratio		3	0	0	0	0	0
														NO ATP	1	WT	2813	0	0		4	0.468358	0.45711	0.405647	0.443705	0.0334352
															2	E601Q	2580	0	0		5	0.0720472	0.0576185	0.0804557	0.0700405	0.0115501
															3	D616A	2111	0	0		6	0.114328	0.103945	0.182145	0.133473	0.0424697
														7.5 min	4	WT	16549	13736	0.468358		7	0.432113	0.754352	0.516291	0.567585	0.167131
															5	E601Q	4926	2113	0.0720472		8	0.114021	0.152905	0.190922	0.152616	0.0384512
															6	D616A	5464	3353	0.114328		9	0.194047	0.244443	0.203112	0.213867	0.0268648
														15 min	7	WT	15486	12673	0.432113		10	1	1	1	1	0
															8	E601Q	5924	3344	0.114021		11	0.238305	0.234446	0.204885	0.225879	0.0182831
															9	D616A	7802	5691	0.194047		12	0.194319	0.235651	0.236624	0.222198	0.0241486
														30 min	10	WT	32141	29328	1
															11	E601Q	9569	6989	0.238305
															12	D616A	7810	5699	0.194319
																						NO ATP	7,5 min	15 min	30 min
															Sample	UBA6 variant +C0FAT10	Green band	Abstract no ATP	Activity ratio
														NO ATP	1	WT	3049	0	0		WT	0	0.443705	0.567585	1
															2	E601Q	2578	0	0		E601Q	0	0.0700405	0.152616	0.225879
															3	D616A	1783	0	0		D616A	0	0.133473	0.213867	0.222198
														7.5 min	4	WT	13291	10242	0.45711		WT	0	0.0334352	0.167131	0
															5	E601Q	3869	1291	0.0576185		E601Q	0	0.0115501	0.0384512	0.0182831
															6	D616A	4112	2329	0.103945		D616A	0	0.0424697	0.0268648	0.0241486
														15 min	7	WT	19951	16902	0.754352
															8	E601Q	6004	3426	0.152905
															9	D616A	7260	5477	0.244443
														30 min	10	WT	25455	22406	1
															11	E601Q	7831	5253	0.234446
															12	D616A	7063	5280	0.235651
															Sample	UBA6 variant +C0FAT10	Green band	Abstract no ATP	Activity ratio
														NO ATP	1	WT	2839	0	0
															2	E601Q	2526	0	0
															3	D616A	1840	0	0
														7.5 min	4	WT	11990	9151	0.405647
															5	E601Q	4341	1815	0.0804557
															6	D616A	5949	4109	0.182145
														15 min	7	WT	14486	11647	0.516291
															8	E601Q	6833	4307	0.190922
															9	D616A	6422	4582	0.203112
														30 min	10	WT	25398	22559	1
															11	E601Q	7148	4622	0.204885
															12	D616A	7178	5338	0.236624

## Sheet: Fig.6d_FAT10_E601Q D616A
WT+E601Q+V934A
										Upper									Sample	UBA6 variant +C0FAT10		Gel 1	Gel 2	Gel 3	Average	SD
								Sample	UBA6 variant +C0FAT10	Band 1	Band 2	Band 3	1+2+3	2+3	Abstract no ATP	Divide final wt		NO ATP	1	WT		0	0	0	0	0											Sample	UBA6 variant +C0FAT10
							NO ATP	1	WT	88105	34415	36340	158.86	70.755	0	0			2	E601Q		0	0	0	0	0										NO ATP	1	WT
								2	E601Q	92563	34774	35868	163.205	70.642	0	0			3	V934A		0	0	0	0	0											2	E601Q
								3	V934A	94627	36513	36376	167.516	72.889	0	0		7.5 min	4	WT		0.75849	0.728834	0.918883	0.802069	0.102245											3	D616A
							7.5 min	4	WT	86266	91379	47521	225.166	138.9	68.145	0.75849			5	E601Q		0.79147	0.758394	0.546262	0.698708	0.133054										7.5 min	4	WT
								5	E601Q	87237	98507	43243	228.987	141.75	71.108	0.79147			6	V934A		0.599524	0.520561	0.16365	0.427911	0.232238											5	E601Q
								6	V934A	96648	82721	44031	223.4	126.752	53.863	0.599524		15 min	7	WT		0.873168	0.76528	0.921173	0.853207	0.0798403											6	D616A
							15 min	7	WT	84476	93409	55794	233.679	149.203	78.448	0.873168			8	E601Q		0.915831	1.14843	0.880315	0.981526	0.145631										15 min	7	WT
								8	E601Q	86560	105314	47609	239.483	152.923	82.281	0.915831			9	V934A		0.776688	0.727225	0.462154	0.655356	0.169135											8	E601Q
								9	V934A	90704	92477	50192	233.373	142.669	69.78	0.776688		30 min	10	WT		1	1	1	1	0											9	D616A
							30 min	10	WT	85531	96409	64189	246.129	160.598	89.843	1			11	E601Q		1.0003	1.01876	0.656714	0.891926	0.203909										30 min	10	WT
								11	E601Q	88302	107721	52791	248.814	160.512	89.87	1.0003			12	V934A		0.807308	0.686479	0.592298	0.695362	0.10778											11	E601Q
								12	V934A	92293	89848	55572	237.713	145.42	72.531	0.807308																					12	D616A
																													kDa
										Upper									NO ATP	7,5 min	15 min	30 min									NO ATP	7,5 min	15 min	30 min
								Sample	UBA6 variant +C0FAT10	Band 1	Band 2	Band 3	1+2+3	2+3	Abstract no ATP	Divide final wt		WT	0	0.802069	0.853207	1								WT	0	0.802069	0.853207	1
							NO ATP	1	WT	114231	42064	43769	200.064	85.833	0	0		E601Q	0	0.698708	0.981526	0.891926								E601Q	0	0.698708	0.981526	0.891926
								2	E601Q	118293	38894	39088	196.275	77.982	0	0		V934A	0	0.427911	0.655356	0.695362								D616A	0	0.564226	0.996424	1.04743
								3	V934A	110208	37763	36803	184.774	74.566	0	0		WT	0	0.102245	0.0798403	0								WT	0	0.102245	0.0798403	0
							7.5 min	4	WT	102149	91110	43197	236.456	134.307	48.474	0.728834		E601Q	0	0.133054	0.145631	0.203909								E601Q	0	0.133054	0.145631	0.203909
								5	E601Q	93964	89967	38455	222.386	128.422	50.44	0.758394		V934A	0	0.232238	0.169135	0.10778								D616A	0	0.0375083	0.0351203	0.076832
								6	V934A	97590	69083	40105	206.778	109.188	34.622	0.520561
							15 min	7	WT	74717	88483	48248	211.448	136.731	50.898	0.76528
								8	E601Q	87455	107556	46807	241.818	154.363	76.381	1.14843
								9	V934A	104079	77582	45351	227.012	122.933	48.367	0.727225
							30 min	10	WT	90093	90993	61349	242.435	152.342	66.509	1
								11	E601Q	90142	95707	50032	235.881	145.739	67.757	1.01876
								12	V934A	84648	74512	45711	204.871	120.223	45.657	0.686479
										Upper
								Sample	UBA6 variant +C0FAT10	Band 1	Band 2	Band 3	1+2+3	2+3	Abstract no ATP	Divide final wt
							NO ATP	1	WT	128017	50448	51708	230.173	102.156	0	0
								2	E601Q	134176	52768	52113	239.057	104.881	0	0
								3	V934A	139112	49226	49592	237.93	98.818	0	0
							7.5 min	4	WT	115216	113984	51166	280.366	165.15	62.994	0.918883
								5	E601Q	92642	97310	45020	234.972	142.33	37.449	0.546262
								6	V934A	140017	68497	41540	250.054	110.037	11.219	0.16365
							15 min	7	WT	105908	111871	53436	271.215	165.307	63.151	0.921173
								8	E601Q	100600	116215	49016	265.831	165.231	60.35	0.880315
								9	V934A	110369	86354	44147	240.87	130.501	31.683	0.462154
							30 min	10	WT	94174	104936	65775	264.885	170.711	68.555	1
								11	E601Q	80726	106458	43444	230.628	149.902	45.021	0.656714
								12	V934A	99312	94274	45149	238.735	139.423	40.605	0.592298
wt+ R615A+ D616A								Date 03.03.2022											Summary II: WT + R615+ D616A										Standardize WT using WT (E601Q+V934A) as control
																			Sample	UBA6 variant +C0FAT10			Gel 1	Gel 2	Gel 3	Average	SD			Gel 1	Gel 2	Gel 3
Gel 1										Upper								NO ATP	1	WT			0	0	0	0	0			0	0	0
								Sample	UBA6 variant +C0FAT10	Band 1	Band 2	Band 3	1+2+3	2+3	Abstract no ATP	Divide final wt			2	R615A			0	0	0	0	0			0	0	0
							NO ATP	1	WT	126264	41332	31832	199.428	73.164	0	0			3	D616A			0	0	0	0	0			0	0	0
								2	R615A	127292	29498	27785	184.575	57.283	0	0		7.5 min	4	WT			0.624351	0.634313	0.685311	0.647992	0.032701			0.504413	0.512462	0.553663
								3	D616A	131583	40103	30669	202.355	70.772	0	0			5	R615A			0.858133	0.912524	0.744513	0.83839	0.0857279			0.693286	0.737228	0.601492
							7.5 min	4	WT	101859	115124	44708	261.691	159.832	86.668	0.624351			6	D616A			0.789883	0.715	0.748566	0.75115	0.0375083			0.638147	0.577649	0.604767
								5	R615A	109256	127024	49379	285.659	176.403	119.12	0.858133		15 min	7	WT			0.91691	1.0187	0.795379	0.910329	0.111804			0.978297	1.0869	0.848629
								6	D616A	116846	126261	54157	297.264	180.418	109.646	0.789883			8	R615A			0.95329	1.04292	0.904692	0.966968	0.0701238			1.01711	1.11275	0.965261
							15 min	7	WT	107059	125355	75088	307.502	200.443	127.279	0.91691			9	D616A			0.917839	0.974179	0.909682	0.9339	0.0351203			0.979288	1.0394	0.970585
								8	R615A	106972	125285	64327	296.584	189.612	132.329	0.95329		30 min	10	WT			1	1	1	1	0			1	1	1
								9	D616A	116272	121543	76637	314.452	198.18	127.408	0.917839			11	R615A			1.19461	1.17088	1.13502	1.16684	0.0299996			1.19461	1.17088	1.13502
							30 min	10	WT	97632	123675	88302	309.609	211.977	138.813	1			12	D616A			0.993718	1.13544	1.01314	1.04743	0.076832			0.993718	1.13544	1.01314
								11	R615A	96674	141795	81315	319.784	223.11	165.827	1.19461
								12	D616A	101205	123150	85563	309.918	208.713	137.941	0.993718
																										Standardize WT using WT (E601Q+V934A) as control
																				NO ATP	7,5 min	15 min	30 min				NO ATP	7,5 min	15 min	30 min
																			WT	0	0.647992	0.910329	1			WT	0	0.647992	0.910329	1
										Upper									R615A	0	0.83839	0.966968	1.16684			WT (control)	0	0.802069	0.853207	1
Gel 2								Sample	UBA6 variant +C0FAT10	Band 1	Band 2	Band 3	1+2+3	2+3	Abstract no ATP	Divide final wt			D616A	0	0.75115	0.9339	1.04743			Ratio	0	0.8079	1.06695	1
							NO ATP	1	WT	134861	44401	34364	213626	78.765	0	0			WT	0	0.032701	0.111804	0			D616A (initial)	0	0.75115	0.9339	1.04743
								2	R615A	135806	32379	31543	199728	63.922	0	0			R615A	0	0.0857279	0.0701238	0.0299996			D616A(of wt control)	0	0.564226	0.996424	1.04743
								3	D616A	140521	41352	32988	214861	74.34	0	0			D616A	0	0.0375083	0.0351203	0.076832
							7.5 min	4	WT	111691	108549	44208	264448	152.757	73.992	0.634313
								5	R615A	114877	122089	48278	285244	170.367	106.445	0.912524
								6	D616A	100789	111438	46306	258533	157.744	83.404	0.715
							15 min	7	WT	106089	132449	65146	303684	197.595	118.83	1.0187
								8	R615A	98359	127762	57816	283937	185.578	121.656	1.04292
								9	D616A	113821	119414	68563	301798	187.977	113.637	0.974179
							30 min	10	WT	94071	113436	81978	289485	195.414	116.649	1
								11	R615A	94821	125105	75399	295325	200.504	136.582	1.17088
								12	D616A	106976	112736	94052	313764	206.788	132.448	1.13544
										Upper
								Sample	UBA6 variant +C0FAT10	Band 1	Band 2	Band 3	1+2+3	2+3	Abstract no ATP	Divide final wt
Gel 3							NO ATP	1	WT	110374	35798	28144	174.316	63.942	0	0
								2	R615A	111589	25672	26379	163.64	52.051	0	0
								3	D616A	115738	32609	27455	175.802	60.064	0	0
							7.5 min	4	WT	79268	93940	41691	214.899	135.631	71.689	0.685311
								5	R615A	75048	96325	33608	204.981	129.933	77.882	0.744513
								6	D616A	79407	93120	45250	217.777	138.37	78.306	0.748566
							15 min	7	WT	78871	97407	49738	226.016	147.145	83.203	0.795379
								8	R615A	76240	103840	42849	222.929	146.689	94.638	0.904692
								9	D616A	84856	95449	59775	240.08	155.224	95.16	0.909682
							30 min	10	WT	71124	101144	67406	239.674	168.55	104.608	1
								11	R615A	77213	110104	60679	247.996	170.783	118.732	1.13502
								12	D616A	72144	95074	70973	238.191	166.047	105.983	1.01314

## Sheet: Supplementary Fig.4 
Supplementary Fig.4a
FAT10 C0									FAT10 wt
Supplementary Fig.4b
Supplementary Fig.4c
